# Supplementary material for: Resveratrol enhances the clearance of mitochondrial damage by vitrification and improves the development of vitrified-warmed bovine embryos
Source: PLoS One. 2018 Oct 18;13(10):e0204571. doi: 10.1371/journal.pone.0204571 (PMC6193637; doi:10.1371/journal.pone.0204571)
Supplement: S1 Dataset — (XLSX) [file pone.0204571.s001.xlsx]

## Sheet: Table 1
			Control										Vitrified
			Embryo number examined	Early	Blast	Expand	Hatch	Total	Blastocyst	ASIN			Embryo number examined	Early	Blast	Expand	Hatch	Total	Blastocyst	ASIN
			10		4	3		7	0.7	0.775397			10		1	1		2	0.2	0.201358
			10	1	4	2		7	0.7	0.775397			10		2	1		3	0.3	0.304693
			10		3	3		6	0.6	0.643501			10	1	1	1		3	0.3	0.304693
			10		4	1		5	0.5	0.523599			10			4		4	0.4	0.411517
			10		1	4		5	0.5	0.523599			10		3	1		4	0.4	0.411517
			10	1	3	1		5	0.5	0.523599			10			2		2	0.2	0.201358
			10	1	2	1		4	0.4	0.411517
			10			2		2	0.2	0.201358			10		1	2		3	0.3	0.304693
			10			4		4	0.4	0.411517			10			2		2	0.2	0.201358
			10		1	4		5	0.5	0.523599			10		2	3		5	0.5	0.523599
			10		2	3		5	0.5	0.523599			10			7		7	0.7	0.775397
			10			3		3	0.3	0.304693			10		1	3		4	0.4	0.411517
			10		1	3		4	0.4	0.411517			10			2		2	0.2	0.201358
			10			2		2	0.2	0.201358			10		2	1		3	0.3	0.304693
													10			5		5	0.5	0.523599
													10		1			1	0.1	0.100167
			10			4		4	0.4	0.411517			10		1	1		2	0.2	0.201358
			10		1	3		4	0.4	0.411517			10		1	5		6	0.6	0.643501
			10		1	3		4	0.4	0.411517			10			5		5	0.5	0.523599
			10			5		5	0.5	0.523599			10			4		4	0.4	0.411517
			10		1	4		5	0.5	0.523599			10			1		1	0.1	0.100167
			10			2		2	0.2	0.201358			10			3		3	0.3	0.304693
													10			3		3	0.3	0.304693
			10			4		4	0.4	0.411517			10					0	0	0
			10		2	3		5	0.5	0.523599			10			1		1	0.1	0.100167
			10		2	3		5	0.5	0.523599			10			1		1	0.1	0.100167
			10		1	2		3	0.3	0.304693			10		3	2		5	0.5	0.523599
			10		1	2		3	0.3	0.304693			10		1	3		4	0.4	0.411517
			10		1	3		4	0.4	0.411517			10		1	3		4	0.4	0.411517
			10		1	5		6	0.6	0.643501			10		1	2		3	0.3	0.304693
													10					0	0	0
													10		1	1		2	0.2	0.201358
													10		2			2	0.2	0.201358
			270					118	0.437037				320					96	0.3	0.3

## Sheet: Table2
		Control					Blast	Blast	(%)		Deve.					Control					Blast	Blast	(%)		Deve.
	Trials	Hatched	Hatching	Exp	BL	early	Sum	Used		Asin	Rate(%)	Asin			Trials	Hatched	Hatching	Exp	BL	early	Sum	Used		Asin	Rate(%)	Asin
	1						0	5	0	0	0.2	0.201358			1				1		1	5	0.2	0.201358	0.4	0.411517
	1			1	1		2	5	0.4	0.411517					1		1		2		3	5	0.6	0.643501
	2			2	1		3	5	0.6	0.643501	0.5	0.523599			2			1	2		3	5	0.6	0.643501	0.5	0.523599
	2			2			2	5	0.4	0.411517					2			2			2	5	0.4	0.411517
	3			1			1	5	0.2	0.201358	0.2	0.201358			3			2			2	5	0.4	0.411517	0.4	0.411517
	3			1			1	5	0.2	0.201358					3			2			2	5	0.4	0.411517
	4			1	1		2	5	0.4	0.411517	0.3	0.304693			4				1		1	5	0.2	0.201358	0.1	0.100167
	4			1			1	5	0.2	0.201358					4			0			0	5	0	0
	5			2			2	5	0.4	0.411517	0.2	0.201358			5				1		1	5	0.2	0.201358	0.2	0.201358
	5			0			0	5	0	0					5			1			1	5	0.2	0.201358
	6			2			2	5	0.4	0.411517	0.2	0.201358			6			2			2	5	0.4	0.411517	0.3	0.304693
	6			0			0	5	0	0					6			1			1	5	0.2	0.201358
	7			1	1		2	5	0.4	0.411517	0.5	0.523599			7			3			3	5	0.6	0.643501	0.6	0.643501
	7			2	1		3	5	0.6	0.643501					7			3			3	5	0.6	0.643501
	8			1	1		2	4	0.5	0.523599	0.444444	0.460554			8			1			1	5	0.2	0.201358	0.4	0.411517
	8				2		2	5	0.4	0.411517					8			3			3	5	0.6	0.643501
	9			2			2	5	0.4	0.411517	0.3	0.304693			9			1	2		3	5	0.6	0.643501	0.6	0.643501
	9			1			1	5	0.2	0.201358					9			2	1		3	5	0.6	0.643501
	10			2			2	5	0.4	0.411517	0.5	0.523599			10			3	1		4	5	0.8	0.927295	0.7	0.775397
	10			2	1		3	5	0.6	0.643501					10			3			3	5	0.6	0.643501
	11			1			1	5	0.2	0.201358	0.3	0.304693			11			2			2	4	0.5	0.523599	0.333333	0.339837
	11			2			2	5	0.4	0.411517					11			1			1	5	0.2	0.201358
	12			1	1		2	5	0.4	0.411517	0.5	0.523599			12			2			2	5	0.4	0.411517	0.6	0.643501
	12			2	1		3	5	0.6	0.643501					12			4			4	5	0.8	0.927295
	13				1		1	5	0.2	0.201358	0.4	0.411517			13			3			3	5	0.6	0.643501	0.4	0.411517
	13			3			3	5	0.6	0.643501					13			1			1	5	0.2	0.201358
	14			2			2	5	0.4	0.411517	0.4	0.411517			14			3			3	5	0.6	0.643501	0.3	0.304693
	14			1	1		2	5	0.4	0.411517					14			0			0	5	0	0
	15			2			2	5	0.4	0.411517	0.6	0.643501			15			1	1		2	5	0.4	0.411517	0.5	0.523599
	15			2	2		4	5	0.8	0.927295					15			3			3	5	0.6	0.643501
	16			2			2	5	0.4	0.411517	0.3	0.304693			16			3			3	5	0.6	0.643501	0.6	0.643501
	16				1		1	5	0.2	0.201358					16			3			3	5	0.6	0.643501
	17		1		1		2	5	0.4	0.411517	0.5	0.523599			17			1			1	5	0.2	0.201358	0.4	0.411517
	17			3			3	5	0.6	0.643501					17			3			3	5	0.6	0.643501
	18				2		2	5	0.4	0.411517	0.3	0.304693			18			2			2	5	0.4	0.411517	0.5	0.523599
	18			1			1	5	0.2	0.201358					18			2	1		3	5	0.6	0.643501
	19				1		1	5	0.2	0.201358	0.2	0.201358			19				1		1	5	0.2	0.201358	0.2	0.201358
	19				1		1	5	0.2	0.201358					19				1		1	5	0.2	0.201358
	20				2		2	5	0.4	0.411517	0.3	0.304693			20			1	1		2	5	0.4	0.411517	0.5	0.523599
	20			1			1	5	0.2	0.201358					20			3			3	5	0.6	0.643501
	21			1	1		2	5	0.4	0.411517	0.5	0.523599			21			3			3	5	0.6	0.643501	0.6	0.643501
	21			1	2		3	5	0.6	0.643501					21			2			3	5	0.6	0.643501
	22			0			0	5	0	0	0.2	0.201358			22			2	1		3	5	0.6	0.643501	0.4	0.411517
	22		1		1		2	5	0.4	0.411517					22			2	1		1	5	0.2	0.201358
	23			1	1		2	5	0.4	0.411517	0.3	0.304693			23			1			3	5	0.6	0.643501	0.5	0.523599
	23			1			1	5	0.2	0.201358					23				3		2	5	0.4	0.411517
	24			0			0	5	0	0	0.3	0.304693			24			1	1		3	5	0.6	0.643501	0.7	0.775397
	24			2	1		3	5	0.6	0.643501					24			2	1		4	5	0.8	0.927295
	25			2			2	5	0.4	0.411517	0.2	0.201358			25			2	2		3	5	0.6	0.643501	0.6	0.643501
	25			0			0	5	0	0					25			2	1		3	5	0.6	0.643501
	26			2			2	5	0.4	0.411517	0.2	0.201358			26			2	1		2	5	0.4	0.411517	0.2	0.201358
	26			0			0	5	0	0					26			2			0	5	0	0
							88														115
						Control	Resveratrol
					平均	0.340171	0.44359
					標準誤差	0.0256685	0.0317452
				Table 2 The effect of resveratrol on developmental ability of vitrified early develomental stage embryos.
				Group		Resveratrol (µM)		No. of embryos	No. of trials	Blastulation (%,mean ± SE)
				Control		0		259	26	88(34.0 ± 2.6)a
				Resveratrol		0.5		259	26	115(44.4% ± 3.2)b
				Vitrified warmed embryos were incubated in medium containing vehicle and resveratrol for 5 days and the rate of blasturation was determined.

## Sheet: Fig1 
	前	後	3ｈ	6ｈ
	1.5706	0.0834	0.1112	0.2408
	1.628	0.2426	0.35	0.3338
	1.9084	0.2672	0.42	0.3618
	1.9268	0.2782	0.5714	0.4678
	2.0944	0.331	0.657	0.6414
	2.164	0.3938	1.0908	0.9138
	2.1992	0.4294	1.3228	1.0252
	2.249	0.4524	1.3512	1.026
	2.2756	0.6902	1.581	1.3432
	2.3036	0.7498	1.6562	1.541
	2.4574	0.8434	1.7012	1.6534
	2.469	0.8606	1.8158	1.824
	2.5384	0.9088	1.8848	1.845
	2.596	1.1262	1.94	1.8786
	2.6462	1.1836	1.9422	2.0324
	2.6826	1.3604	2.078	2.0672
	2.8502	1.4796	2.3082	2.2902
	2.9394	2.0664	2.3866	2.2952
	3.0186	2.0794	2.7158	3.1958
	3.066	2.8224	2.959
	2.37917	0.93244	1.54216	1.41982
	0.0960227	0.162747	0.179653	0.186301
	p値
F値
	< .0001
18.3255
	solution	vitrifi	3ｈ	6ｈ	vitrifi	solution
	1.0578	0.0256	0.1112	0.2408	0.0328	0.0236
	1.227	0.14	0.35	0.3338	0.3536	1.9784
	1.5596	0.2132	0.42	0.3618	0.951	2.2856
	2.7504	0.2456	0.5714	0.4678	1.2232	2.3
	3.0806	0.4592	0.657	0.6414	1.2294	2.4326
	3.1204	0.5302	1.0908	0.9138	1.283	2.75
	3.2904	0.5314	1.3228	1.0252	1.3858	2.777
	3.5708	0.5608	1.3512	1.026	1.5216	3.263
	3.6158	0.6074	1.581	1.3432	1.5638	3.278
	3.6624	0.6608	1.6562	1.541	1.6148	3.279
	3.6782	0.8632	1.7012	1.6534	1.673	3.4428
	3.8658	0.9146	1.8158	1.824	1.7748	3.4452
	3.9432	1.319	1.8848	1.845	2.328	3.46
	4.0712	1.3734	1.94	1.8786	2.3312	3.5136
	4.3646	1.4668	1.9422	2.0324	2.4156	3.5208
	4.3752	2.668	2.078	2.0672	2.7984	4.0152
	4.633	2.7466	2.3082	2.2902	3.3636	4.102
	4.7336	2.7472	2.3866	2.2952	3.387	4.3184
	4.966	2.9982	2.7158	3.1958	3.5158	4.5578
	5.1684		2.959		4.2756	7.893
	Fresh n=20	Vitri-0h n=19	Vitri-3h n=20	Vitri-6h n=19	Vitri-24h n=20	Fresh-24h
	3.53672	1.10901	1.54216	1.41982	1.9511	3.3318
	0.260463	0.224323	0.179653	0.186301	0.244591	0.32788
	Fresh n=20	Fresh-24h n=20	Vitri-0h n=19	Vitri-3h n=20	Vitri-6h n=19	Vitri-24h
	3.53672	3.3318	1.10901	1.54216	1.41982	1.9511
	0.260463	0.32788	0.224323	0.179653	0.186301	0.244591

## Sheet: Fig2 
															Long			Short			Long/short
															ratio			ratio
		Vitrified	Fresh	Long	Vitrified	Fresh		Vitrified	Fresh	short	Vitrified	Fresh			Cryopreserved	Fresh		Vitrification	Fresh		Vitrification	Fresh
	Long	330457	247730	Ratio	0.506386	0.379617	Short	870686	684574	Ratio	1.34468	1.05725			0.11206	0.075652		0.295495	0.19949		0.109292	0.0737831
	relative number	294695	200350		0.451585	0.307013		778021	616741		1.20157	0.95249			0.112489	0.235805		0.296627	0.621802		0.10971	0.229979
		431530	1.39743e+06		0.661268	2.1414		623308	571221		0.962631	0.882188			0.122814	0.247848		0.323853	0.653559		0.11978	0.241725
		428389	1.1728e+06		0.656454	1.79717		563558	567768		0.870355	0.876855			0.125443	0.290841		0.330786	0.766931		0.122344	0.283656
		564421	520613		0.864908	0.797778		687076	670582		1.06111	1.03564			0.129148	0.324853		0.340555	0.856618		0.125957	0.316828
		190783	354580		0.292352	0.543352		672713	732977		1.03893	1.132			0.132974	0.361874		0.350644	0.95424		0.129689	0.352934
		164141	327032		0.251526	0.501137		700072	684391		1.08118	1.05697			0.234463	0.385156		0.618264	1.01563		0.22867	0.375641
		227564	360006		0.348714	0.551666		683662	656327		1.05584	1.01363			0.240533	0.477844		0.634271	1.26004		0.234591	0.466039
		87558.5	242529		0.134173	0.371646		697992	629688		1.07797	0.972485			0.283602	0.483753		0.747841	1.27563		0.276596	0.471802
		540613	190838		0.828425	0.292436		689265	656157		1.0645	1.01336			0.33286	0.548516		0.877731	1.4464		0.324637	0.534965
		267505	163085		0.40992	0.249908		605222	658004		0.9347	1.01622			0.378775	0.776361		0.998806	2.04721		0.369418	0.757181
		76537.2	47710.3		0.117284	0.0731104		683002	630655		1.05482	0.973978			0.379537	0.785164		1.00081	2.07043		0.37016	0.765766
		395482	174919		0.606029	0.268042		693901	741795		1.07166	1.14562			0.433362	1.06573		1.14275	2.81025		0.422656	1.0394
		168630	842246		0.258406	1.29064		701070	608669		1.08273	0.940022			0.441995	1.19204		1.16551	3.14333		0.431076	1.16259
		277121	1.05067e+06		0.424655	1.61003		639468	634052		0.987589	0.979224			0.496274	1.32478		1.30864	3.49337		0.484014	1.29205
		333947	855033		0.511734	1.31024		672908	645414		1.03923	0.996772			0.569939	1.38375		1.50289	3.64887		0.555859	1.34957
		91281.5	3.02164e+06		0.139878	4.63031		706798	690259		1.09157	1.06603			0.692322	1.65707		1.82561	4.36959		0.675219	1.61613
		70333.1	732435		0.107777	1.12237		625242	614439		0.965618	0.948935			0.760149	2.06563		2.00447	5.44693		0.74137	2.0146
		95306.5	620978		0.146046	0.951576		716731	582681		1.10691	0.899887			0.784332	2.44639		2.06823	6.45099		0.764955	2.38596
		76774.1	528959		0.117647	0.810567		625125	673693		0.965438	1.04045			0.821483	4.37755		2.1662	11.5433		0.801188	4.2694
		255653	652579		0.391758	1		681791	647504		1.05295	1			0.379228
					0.235176	1.00352					0.0974403	0.0715723						Vitrification	Fresh		Vitrification n=20	Fresh
					0.0525869	0.224393					0.0217883	0.0160041						1	2.70373		0.369859	1
																		0.620415	2.63269		0.229466	0.973724
																		0.138729	0.588687		0.0513102	0.217731
																					0.0526431	0.223388

## Sheet: Fig3A 
		con	vitri
		0.1196	0.1654
		0.136	0.214
		0.2286	0.2212
		0.2468	0.3082
		0.309	0.3686
		0.4504	0.4118
		0.6174	0.5006
		0.6498	0.5246
		0.735	0.5436
		0.9992	0.5498
		1.0336	0.555
		1.0598	0.579
		1.0598	0.757
		1.0898	0.788
		1.1764	0.8694
		1.2486	0.9556
		1.3142	1.055
		1.5442	1.092
		2.5032	1.4878
			1.5024
			1.6862
			1.8048
			1.9972
			2.0444
			2.2326
			2.2674
			2.3542
			2.4838
			2.543
			2.5582
			2.6232
			2.8042
			3.2338
			3.5846
			3.6498
		Vitrification n=19	Fresh
	Mean	0.869547	1.46618
	SEM	0.135111	0.176757
			0.026033

## Sheet: Fig3 B,C,D Mt数
Fresh	Vitrifies								新鮮	凍結
Mt/embryo	Mt/embryo		Mt/cell	Mt/cell	Cell number	Cell number			Mt/細胞	Mt/細胞
19097.3	16140.1		2665.47	710.188	66	124			96.451	131.976
20225.6	17548.8		469.525	1428.39	54	180			158.448	149.99
28010.9	20737.9		2591.57	1194.02	104	118			162.88	215.201
30784.4	28902.7		1221.51	445.17	130	140			183.078	265.871
35650.8	29759.2		719.134	5889.57	28	156			207.809	293.898
42668.7	42321.3		2499.32	2011.18	22	62			277.412	296.78
43276.3	42569.9		5076.07	481.248	164	44			280.911	317.464
46421.8	44242.4		421.366	1124.97	74	48			313.017	320.832
47380.5	44245.9		2003.67	6944.39	18	120			407.624	330.657
49276.5	45604.8		2091.1	925.432	46	118			430.997	398.58
59921.5	46872.4		1314.54	2928.51	68	140			439.918	473.459
61143.6	50180.4		659.877	197.963	146	116			446.213	475.05
62396.2	52759.2		3792.56	476.196	118	100			458.752	478.5
64684	56191.1		688.128	717.75	88	94			479.422	505.02
74938.1	57872		669.319	224.985	78	168			499.16	522.713
76545.8	61017.8		848.908	440.847	96	132			547.335	616.955
84514.5	63162		1107.3	398.806	52	120			559.021	677.975
109009	77127.7		237.672	1042.27	74	150			565.939	694.844
112056	77133.2		611.436	1606.84	106	100			738.202	749.982
112185	78924.7		2283.42	757.53	106	66			814.339	796.013
112446	80298.2		748.74	495.986	60	62			876.36	802.999
117465	83248		416.118	1704.29	92	104			1263.5	837.448
132876	105874		646.495	3636.95	58	66			1313.37	952.262
150706	106488		311.714	784.069	64	152			1335.78	1037.98
154958	124178		4505.11	5085.43	38	72			1394.07	1067.05
159653	124999		2288.36	1204.5	110	82			1522.28	1071.23
171011	132495		3410.06	1600.57	86	72			1525.57	1136.19
184036	137649		2722.14	3327.76	32	74			1664.49	1274.3
187645	156794		3359.07	1911.45	100	100			1666.21	1340.78
193065	164908		1970.05	712.574	64	98			1727.71	1952.34
201439	170325		2827.63	322.801	50	88			1776.98	2218.51
223347	191145		144.676	1256.17	42	132			1814.76	2424.64
240440	193246		244.321	1556.98	68	126			1885.08	3390.29
245524	199138		838.531	597.87	74	130			2239.38	3926.38
246750	210943		274.617	1016.96	60	102			2273.37	4629.59
248831			2496.73			24			2528.37
305805			821.003			76			3003.41
324368			1895.25			26			3384.05
330519			1174.65			100			783.098
335907			936.727			80			624.484
Fresh	Vitrification		Fresh	Vitrification	Vitrification n=35	Fresh
136174	89572.7		1600.1	1576.02	75.3143	101.55			1066.73	1050.68
14560.3	9631.85		194.234	268.249	5.68905	5.76003
40	0.0134666		40	0.942346	0.00231178					0.942346
	35			35
Cell No.			Mt-No Per Embryos			Mt-No per cell
Fresh	Cryo.		Vitrification n=35	Fresh n=40		Vitrification	Fresh
101.55	75.3143		89572.7	136174		1576.02	1600.1
5.76003	5.68905		9631.85	14560.3		268.249	194.234
0.00231178

## Sheet: Fig4-A 
	実数値
	con	res
	0.7208	1.1374
	0.7568	1.3194
	1.016	1.569
	1.1756	1.6024
	1.1832	1.6468
	1.3094	1.7574
	1.4088	1.8122
	1.4378	1.8928
	1.8456	1.9232
	2.089	1.9486
	2.1606	2.0458
	2.1914	2.0698
	2.2198	2.161
	2.3528	2.208
	2.4228	2.2396
	2.4878	2.3188
	2.6776	2.354
	2.7294	2.3812
	2.79	2.4438
	2.856	2.464
	2.8852	2.5478
	3.0078	2.5696
	3.113	2.679
	3.117	2.699
	3.2244	2.699
	3.2624	2.7404
	3.2826	2.7768
	3.744	2.8368
		2.9002
		3.2282
		3.273
		3.3618
		3.7002
		4.5712
		4.5712
	Control n=28	Resveratrol
平均	2.2667	2.46998
標準誤差	0.161608	0.132203
t検定	0.329273
検体数	28	35

## Sheet: Fig4-BD
	Control					Resveratrol
	Cell number		Mt number	Mt/cell		Cell number		Mt number	Mt/cell
	170		62366.8	366.863		126		49700.2	394.446
	94		27903.3	593.687		170		70225.8	413.093
	148		118916	803.485		136		60037.6	441.453
	124		115765	933.592		158		80270.4	508.041
	136		127163	935.022		184		107625	584.918
	202		202186	1000.92		72		46180.7	641.399
	158		161597	1022.76		182		120542	662.32
	106		126917	1197.33		158		121895	771.485
	108		131191	1214.73		104		103487	995.065
	120		153287	1277.39		186		201796	1084.92
	84		110829	1319.4		110		119886	1089.87
	84		150502	1791.68		50		60108.4	1202.17
	128		230748	1802.72		130		173409	1333.92
	108		241343	2234.66		72		98061.8	1361.97
	44		99715.8	2266.27		66		103807	1572.83
	104		249072	2394.93		72		147335	2046.31
	46		119631	2600.66
	cell number					cell number
	Control		Control n=17	Control n=17		Control		Resveratrol n=16	Resveratrol
平均	115.529		142890	1397.42		123.5		104023	944.014
検体数	17					16
標準誤差			14578.3	161.56				10994.1	127.312
ｔ検定	0.605676		0.0431603	0.0326675

## Sheet: Fig5 
	Per embryo			Per nucleus
	con	res		con	res
	0.477794	0.387764		0.59415	0.291436
	0.514459	0.432357		0.663885	0.579816
	0.608017	0.479349		0.848668	0.3246
	0.640002	0.513882		0.951572	0.516859
	0.689272	0.51621		0.44058	1.17686
	0.75205	0.520068		0.612329	0.314775
	0.808422	0.556181		0.674283	0.404675
	0.8146	0.588943		0.884345	0.452586
	0.903913	0.632638		1.8183	0.39696
	1.01108	0.646353		1.01694	1.38146
	1.05082	0.668		0.552845	0.951817
	1.12032	0.717622		0.923168	0.831882
	1.14793	0.717979		1.402	0.767273
	1.19563	0.746643		1.4099	0.740085
	1.56083	0.781376		1.05695	0.89069
	1.77092	0.812455		1.17592	0.694588
	1.93394	0.812712		1.97418	0.437674
	0.12861	0.896836		0.0507828	0.486811
	0.359201	0.902101		0.351823	1.04573
	0.360517	0.96288		0.715514	1.34398
	0.38603	1.02088		0.594157	0.99746
	0.388353	1.06386		0.298866	1.02481
	0.406822	1.2046		0.374168	1.58438
	0.415838	1.36919		0.364672	2.28401
	0.459518	0.295238		0.509647	0.188963
	0.536321	0.297886		0.525304	0.192114
	0.656728	0.32741		0.971161	0.238459
	0.781953	0.352992		0.641017	0.220908
	0.89857	0.387122		0.445846	0.240485
	0.937926	0.430703		0.556982	0.519828
	0.957384	0.50548		1.90011	1.06764
	1.1495	0.514876		1.39827	0.374994
	1.33171	0.574338		0.881014	0.683422
	2.27281	0.583318		3.42822	0.821361
	2.3708	0.618201		1.50253	0.678295
	2.56901	0.655746		2.42188	0.595706
	2.6324	0.719967		2.06803	0.675849
		0.785419			0.557615
		0.796708			0.653494
		0.865416			1.12484
	Control n=37	Resveratrol n=40		Control n=37	Resveratrol
平均	1	0.666542	平均	1	0.71888
標準誤差	0.107378	0.038782	標準誤差	0.108393	0.0686638
ｔ検定	0.00356815		ｔ検定	0.0348872

## Sheet: Fig 6
number / 5μL
Fresh	Vitrified	Vitgrified
vehicle	vehicle	Rsveratrol	Medium only
25.7015	7.20823	472.608	0
49.0348	53.5387	500.498	0
75.7412	73.6542	619.614	0
89.4565	90.6857	628.84	0
90.7115	101.348	676.163	0
110.919	382.234	689.419	0
144.594	395	761.095	0
157.56	400.793	779.787	0
176.789	409.326	1246.8	0
215.337	416.349	1319.75	0
369.615	560.147	1480.43	5.19005
399.987	654.902	1756.28	5.19005
666.935	810.12	2699.99	7.39579
823.681	1035.63	2946.51	7.39579
988.62	1713.13	3165.25	10.8695
1091.9	1955.39	4903.76	10.8695
1310.96	1981.91	4961.95	12.8045
1331.75	2353.94	5666.66	12.8045
1831.5	2548.13	5817.07	21.4083
1866.35	2677.98	6521.81	21.4083
1869.8	3235.03	6798.24	24.8477
2337.79	4236.84	7480.49	24.8477
3080.89	4983.29	9866.88	36.6876
	5198.08	12787.4	36.6876
Fresh n=23	Vitrification n=24	Vitrification+Res	Medium
830.679	1511.44	3522.8	9.93362
181.467	325.922	686.687	2.40871

[truncated: 1 more sheets: Fig.7]
